# Supplementary material for: Isomer-Dependent Pharmacokinetic Behavior and VKOR Interactions of Second-Generation Anticoagulant Rodenticides: An Integrated In Vivo–In Vitro–In Silico Investigation
Source: Int J Mol Sci. 2026 Apr 24;27(9):3794. doi: 10.3390/ijms27093794 (PMC13164442; doi:10.3390/ijms27093794)
Supplement: Supplementary file 1 [file ijms-27-03794-s001.zip]

Archive with 1 entries (1 files):
- ijms-4163376-supplementary.pdf
